# Supplementary material for: Self-Assembly of Au-Fe3O4 Hybrid Nanoparticles Using a Sol–Gel Pechini Method
Source: Molecules. 2021 Nov 17;26(22):6943. doi: 10.3390/molecules26226943 (PMC8624103; doi:10.3390/molecules26226943)
Supplement: Supplementary file 1 [file molecules-26-06943-s001.zip]

Archive with 1 entries (1 files):
- molecules-1440879-supplementary.pdf
